# Supplementary material for: Latent tuberculosis infection is associated with increased unstimulated levels of interferon-gamma in Lima, Peru
Source: PLoS One. 2018 Sep 13;13(9):e0202191. doi: 10.1371/journal.pone.0202191 (PMC6136705; doi:10.1371/journal.pone.0202191)
Supplement: S1 File — This file contains a de-identified dataset related to the findings described in the manuscript. (XLSX) [file pone.0202191.s001.xlsx]

## Sheet: Sheet1
age	sex	dm	tobacco	htn	esrd	cancer	ami	hld	obese	famhx_cad	qft_result	nil_ifng_pgml
63	0	1	0	1	0	0	0	1	0	0	0	5
70	1	0	0	0	0	0	1	0	0	0	1	4
62	1	0	1	1	0	0	1	1	0	1	0	7
56	0	1	0	0	0	0	0	0	0	0	0	4
49	1	0	0	1	0	0	1	1	0	1	1	4.5
59	0	0	0	0	0	1	1	0	0	1	1	29.5
62	1	1	0	0	0	0	0	1	0	0	1	8.5
66	0	0	0	1	0	0	0	0	0	0	0	5.5
64	1	0	0	1	0	0	1	0	1	0	1	7.5
54	1	0	0	0	0	0	1	0	0	1	1	14.5
71	1	0	1	0	0	0	1	0	1	0	1	293.5
55	0	0	1	0	0	0	1	0	1	0	0	52
71	1	0	0	1	0	0	1	0	0	0	1	6
83	0	0	0	1	0	0	0	0	1	0	1	13
62	1	0	1	0	0	0	0	0	0	1	0	6.5
62	0	1	0	1	0	0	0	0	1	0	1	8
62	1	1	0	1	0	0	0	1	0	0	0	34
76	0	1	0	0	0	0	0	1	0	0	1	47
47	1	0	1	0	0	0	1	0	0	1	1	4.5
76	0	0	0	1	0	0	1	0	0	0	1	55
70	1	1	0	1	0	0	1	0	0	0	1	5.5
68	1	1	0	1	0	0	0	0	1	1	1	114
46	1	0	1	1	0	0	1	0	0	1	0	7
73	1	0	0	1	0	0	0	0	0	0	0	6.5
61	0	1	0	1	0	0	0	1	0	2	0	4.5
47	1	1	0	1	0	0	1	0	0	1	1	21.5
77	1	0	0	0	0	0	1	0	0	0	1	29
61	0	1	0	1	0	0	1	1	0	1	0	6
65	1	1	0	1	0	0	0	0	0	1	1	7.5
59	1	0	0	0	0	0	1	0	0	1	0	4
46	0	1	0	1	0	0	1	0	0	0	0	4
66	1	0	1	1	0	0	1	1	0	1	1	5
61	0	0	1	0	0	0	0	1	0	0	1	3
52	0	1	0	0	0	0	0	0	0	0	1	13.5
54	0	1	0	0	0	0	0	0	0	0	0	3.5
66	1	0	1	0	0	0	0	0		1	1	4.5
68	0	1	0	1	0	0	0	0	0	0	1	22.5
56	1	1	1	0	0	0	0	0	0	0	1	16
62	1	1	1	1	0	0	1	1	1	1	1	5
79	1	0	1	0	0	0	1	0	0	1	1	278.5
65	1	0	1	0	0	1	1	0	0	0	1	220.5
86	1	0	0	1	0	0	0	0	1	0	0	5
66	1	0	0	0	0	0	1	1	0	0	0	6
66	1	1	0	1	0	0	0	0	0	0	1	9
63	1	0	0	1	0	0	1	1	0	1	1	15
80	1	0	0	1	0	1	1	1	0	0	1	4
60	1	0	1	0	0	0	1	1	1	0	1	79.5
52	0	1	0	0	0	0	1	1	1	0	1	36
49	1	0	1	0	0	0	1	0	0	0	1	5
62	1	0	0	0	0	0	1	0	0	1	1	14.5
63	0	1	0	1	0	0	0	1	0	1	1	13.5
59	1	0	0	1	0	0	0	0	0	1	0	6
52	0	0	1	1	0	1	0	1	0	1	1	6.5
80	1	0	0	1	0	0	0	0	0	1	0	3
56	1	1	1	1	0	0	1	1	0	0	1	86.5
65	0	1	0	1	0	0	0	1	1	0	0	5.5
72	1	0	1	1	0	1	0	0	0	0	0	106
60	1	0	0	1	0	0	0	0	1	1	0	22.5
62	0	1	0	1	0	1	0	1		1	1	15
53	1	1	0	0	0	0	0	0	0	1	1	78.5
71	1	0	0	1	0	0	0	0	0	0	1	13.5
55	1	1	1	1	0	0	1	1	0	1	1	87.5
38	0	1	0	1	0	0	1	1	0	1	1	7.5
63	0	1	1	0	0	0	0	1	0	1	1	114
67	1	0	1	1	0	0	1	0	0	0	1	12
70	0	1	0	1	0	0	1	1		1	1	4
55	0	1	0	1	0	0	0	0	0	0	0	6
61	1	1	0	0	0	0	0	0	0	0	1	6
57	1	0	0	1	0	0	0	0	0	0	1	5.5
58	1	1	0	0	0	0	0	0	0	0	1	10.5
84	1	0	0	0	0	0	1	0	0	1	1	5
71	1	0	1	1	0	0	1	0	0	0	0	4.5
63	1	1	0	1	0	0	0	0	0	0	0	3
75	0	0	0	1	0	0	0	0	0	0	1	8.5
47	0	1	0	0	0	0	0	1	0	0	0	4.5
79	1	0	0	1	0	0	1	0	0	1	1	11
60	1	0	1	1	0	0	0	1	0	1	0	63.5
81	1	0	1	0	0	0	0	0	0	0	0	3
59	0	1	0	1	0	0	0	1	1	1	1	6.5
60	1	1	1	1	0	0	1	0	0	2	1	9
61	1	1	0	0	0	0	0	1	0	1	1	5
59	0	0	0	0	0	1	0	1	0	1	0	8.5
65	1	0	1	0	0	0	1	0	1	2	0	5
82	1	1	0	0	0	0	0	0	0	0	0	8
55	1	1	0	1	0	0	0	1	1	0	0	7.5
67	1	1	1	1	0	0	1	0	0	0	1	7
63	1	1	1	0	0	0	1	1	0	1	1	3.5
61	0	0	0	0	0	0	0	0	0	0	0	3
56	0	1	0	0	0	0	0	1	0	0	0	6
72	1	0	0	1	0	0	1	1	1	1	0	22
61	0	0	0	1	0	0	0	1	0	1	0	5
74	0	0	0	1	0	0	0	1	0	0	1	8
55	0	0	0	1	0	0	1	0	1	0	1	13
43	0	0	0	0	0	0	0	0	0	0	1	104
78	1	0	0	0	0	0	0	1	1	1	0	5.5
62	1	0	0	1	0	0	1	1	0	0	1	18
77	1	0	0	1	0	0	1	1	1	0	1	9.5
52	1	0	1	0	0	0	0	1	1	0	0	65.5
49	0	0	0	1	0	0	0	0	1	0	0	11
60	1	1	1	1	0	0	0	0	0	1	1	13
52	1	0	1	1	0	0	1	0	0	0	1	11.5
82	0	0	0	1	0	0	1	0	1	0	0	10
64	1	1	0	1	0	0	0	1	0	0	0	140
55	1	0	1	1	0	0	1	0	0	1	0	2
64	0	0	0	1	0	0	0	1	0	1	1	50.5
76	0	0	1	1	0	0	1	0	0	1	1	9.5
74	1	0	0	1	0	1	1	1	1	0	0	4.5
46	1	0	0	0	0	0	0	1	0	1	1	224
59	0	0	0	1	0	0	0	1	0	0	1	6
42	1	0	0	0	0	0	1	0	0	0	1	57.5
66	1	1	1	1	0	0	1	0	1	0	1	4.5
59	1	0	1	1	1	0	1	1	1	0	1	5
59	1	1	1	1	0	0	1	1	1	1	1	214
40	1	0	0	1	0	0	0	0	1	1	0	11
49	0	0	0	0	0	0	0	0	0	0	0	10.5
54	1	0	0	0	0	0	1	0	0	0	1	18
69	1	0	0	0	0	0	0	0	0	0	1	3
62	1	0	1	1	0	0	1	1	0	0	0	10
63	1	1	1	1	0	0	1	1	1	0	0	34.5
61	1	1	0	1	0	0	1	0	0	0	0	4.5
83	0	0	1	1	0	0	1	1	1	2	1	4.5
45	1	1	1	0	0	0	0	0	0	1	0	12
57	1	0	0	0	0	0	1	0	0	2	0	6
57	0	0	0	0	0	0	0	0	0	1	1	120
68	1	0	1	1	0	0	0	0	1	0	1	27.5
66	1	0	0	1	0	1	0	1	0	0	1	67
63	1	1	1	1	0	0	0	1	0	1	1	45.5
57	1	1	0	0	0	0	0	1	1	1	1	6.5
74	0	1	0	1	0	0	1	1	1	0	0	8
64	0	1	0	1	0	0	1	1	0	1	1	50
60	1	0	0	1	0	0	0	1	1	2	1	47.5
75	0	0	0	1	0	0	0	0	0	1	0	12.5
63	1	0	1	1	0	0	1	1	0	2	0	147.5
64	1	1	0	0	0	0	1	0	0	1	1	8
73	1	0	0	1	0	0	1	0	0	0	0	30.5
65	1	0	0	1	0	0	1	1	0	1	1	29
49	0	1	0	1	0	0	1	1	1	1	0	6.5
70	1	1	1	1	0	0	1	0	0	1	0	90
66	1	0	1	0	0		1	0	1	1	1	94.5
55	1	0	1	1	0	0	1	0	0	0	0	6.5
58	1	0	0	1	0	0	1	1	1	1	0	85
53	0	1	0	1	0	0	1	1	0	0	0	7
72	1	0	0	0	0	0	0	0	0	0	0	3
81	0	0	0	1	0	0	1	0	0	2	0	4.5
57	1	1	1	0	0	0	1	1	0	2	1	196.5
56	1	1	0	0	0	0	0	0	1	1	0	9
50	0	0	0	1	0	0	0	0	1	1	0	4.5
53	1	1	0	0	0	0	0	0	0	1	0	4.5
52	0	1	0	0	0	0	0	1	0	1	0	26.5
56	1	0	1	0	0	0	1	0	0	1	1	99
43	0	0	0	0	0	0	0	0	0	1	0	5.5
64	1	0	0	0	0	0	0	1	0	0	0	3
58	1	0	0	1	0	0	1	0	1	0	0	6
71	1	0	0	0	0	0	1	0	0	0	0	14
63	1	0	0	1	0	0	1	0	0	0	1	242.5
73	0	0	0	1	0	0	0	0	1	0	0	69
63	1	0	1	1	0	0	0	0	0	0	0	23
57	1	1	0	1	0	0	0	1	1	0	1	35.5
64	0	1	0	1	0	0	0	1	0	0	1	6.5
41	1	0	1	0	0	1	0	0	0	0	0	3
48	1	1	0	1	0	0	1	1	0	1	0	11
65	1	0	0	1	0	0	0	0	0	1	1	6
62	1	0	0	0	0	0	0	0	0	0	0	3
54	0	0	1	1	0	0	0	0	0	1	1	98
65	1	0	0	1	0	0	0	0	0	1	1	8
63	1	0	0	0	0	0	1	0	0	0	1	5.5
80	1	1	1	1	0	0	1	0	0	0	1	357
73	0	0	0	1	0	0	0	1	0	1	0	59
85	1	1	1	1	0	0	1	0	0	0	0	16
63	1	1	0	1	0	0	1	0	0	0	0	6.5
72	1	1	0	1	0	0	0	1	0	0	1	31.5
56	1	1	0	0	0	0	0	0	0	0	0	14
86	1	0	0	1	1	0	1	1	0	0	1	32.5
62	1	0	1	0	0	0	1	1	0	0	1	279
57	1	0	1	1	0	0	1	0	0	1	1	99
72	0	1	0	1	0	0	0	1	1	1	0	15
79	0	1	0	1	0	0	0	1	0	0	0	24
51	1	1	1	0	0	0	0	1	0	1	0	5
74	1	0	1	1	0	0	1	1	0	0	1	23.5
53	1	0	0	0	0	0	1	0	1	0	1	4.5
57	1	1	0	1	0	0	1	0	0	1	0	5
68	1	0	0	1	0	0	0	0	0	0	1	110.5
50	1	0	0	0	0	0	0	0	0	0	0	54.5
64	1	0	0	1	0	0	1	1	1	0	1	44
54	0	1	0	1	0	0	1	1	1	0	0	15
76	1	0	1	1	0	0	0	0	0	1	0	5.5
57	0	1	0	1	0	0	1	0	0	1	0	11.5
59	0	1	0	1	0	0	0	1	1	1	1	4.5
60	0	1	0	0	0	0	0	0	0	0	1	305.5
65	0	0	0	1	0	0	1	0	0	0	1	41.5
43	1	0	1	0	0	0	1	0	0	0	1	39.5
65	1	0	0	1	0	0	1	0	0	0	1	86
62	1	0	1	0	0	0	0	0	0	0	1	13
65	1	0	1	1	0	0	0	0	1	1	1	34.5
48	1	0	1	1	0	0	0	0	0	0	1	10
64	1	0	0	1	0	0	1	0	1	0	0	16
58	0	0	0	1	0	0	0	0	1	1	1	40
76	1	1	0	1	0	0	0	0	0	1	0	3
70	1	0	0	1	0	0	1	1	0	1	1	9
54	0	0	0	0	1	0	1	0	0	1	1	45.5
54	1	0	0	1	0	0	1	1	0	0	1	4
75	1	0	0	1	0	0	0	0	0	0	0	3
44	1	0	1	1	0	0	1	1	1	0	0	11.5
75	1	0	0	1	1	0	0	0	0	0	1	151
69	1	0	0	0	0	0	0	1	0	0	0	3.5
56	1	1	1	1	0	0	1	1	0	0	1	3
85	1	1	0	1	0	0	1	1	0	0	1	116
50	1	1	0	1	1	0	0	0	0	0	0	7
56	1	1	0	1	1	0	0	0	0	0	0	6.5
73	1	0	0	0	0	0	1	0	0	1	0	27.5
93	1	0	0	1	0	0	0	0	0	0	1	3
63	1	1	0	1	0	0	1	0	0	0	1	323.5
54	1	0	1	1	0	1	1	1	0	0	0	6
65	0	0	0	0	0	0	0	0	0	0	1	32
